# Supplementary material for: Genome-wide identification and expression analysis of magnesium transporter gene family in grape (Vitis vinifera)
Source: BMC Plant Biol. 2022 Apr 28;22:217. doi: 10.1186/s12870-022-03599-5 (PMC9047265; doi:10.1186/s12870-022-03599-5)
Supplement: Supplementary file 1 — Additional file 1. [file 12870_2022_3599_MOESM1_ESM.xlsx]

## Sheet: Table S1
List of primers used in this work
Primer Name	Purpose	Primer sequence(5'→3')
VvMGT1-F	qRT-PCR	TGGAAGCCGCTCTTGGATAG
VvMGT1-R	qRT-PCR	AAAGGGTCCAAAAGGCGGAG
VvMGT2-F	qRT-PCR	GGGTCGAGAGCGAGCAATAG
VvMGT2-R	qRT-PCR	TGTGACTTAGTGGCGTGGTG
VvMGT3-F	qRT-PCR	TCAGAGGTCCCAAGAGTGGA
VvMGT3-R	qRT-PCR	GGTACAGGATTATCGCCCCC
VvMGT4-F	qRT-PCR	TCTTCACCAGTTAGCGGCTC
VvMGT4-R	qRT-PCR	ACTGTAGCCACACTTGCTCT
VvMGT5-F	qRT-PCR	GTTGCCTCGCTTGAACCCTA
VvMGT5-R	qRT-PCR	AGAGCTTGGACACGAGGTTC
VvMGT6-F	qRT-PCR	AGACCTTGGAGCGCAAAATG
VvMGT6-R	qRT-PCR	TTGTCCGCGCATCAAGAAAG
VvMGT7-F	qRT-PCR	TATCGACCAACTGCCTCTGG
VvMGT7-R	qRT-PCR	AAGATCACAGCGGCGCATAA
VvMGT8-F	qRT-PCR	GTCCAAACCGTGCGAGTAGA
VvMGT8-R	qRT-PCR	CATGGCACCACCATACAGGT
VvMGT9-F	qRT-PCR	GGACAACCAGCGAAACGAAC
VvMGT9-R	qRT-PCR	TGACACATCCAACGAAGGGG
VvMGT1 user forward	VvMGT1 cloning in Nicotiana benthamiana leaves expression vector PC1302 for subcellular localization	ACGGGGGACTCTTGACCATGGTAGATCTATGGAAGCATCCCAGACACCATATCG
VvMGT1 user reversed		CAGTGAAAAG TTCTTCTCCT TTACTAGTTGATGGAAAAACTTTCTTGTGC
VvMGT4 user forward	VvMGT4 cloning in Nicotiana benthamiana leaves expression vector PC1302 for subcellular localization	ACGGGGGACTCTTGACCATGGTAGATCTATGGGTCGAGAAGGATACGTTG
VvMGT4 user reversed		CAGTGAAAAG TTCTTCTCCT TTACTAGTGGATCCAACAAGACCCTTGT
VvMGT5 user forward	VvMGT5 cloning in Nicotiana benthamiana leaves expression vector PC1302 for subcellular localization	ACGGGGGACTCTTGACCATGGTAGATCTATGCCACTCGCTCCATCCTC
VvMGT5 user reversed		CAGTGAAAAG TTCTTCTCCT TTACTAGTTAATATCTTCCTTGCCCTAAGATAC
VvMGT9 user forward	VvMGT9 cloning in Nicotiana benthamiana leaves expression vector PC1302 for subcellular localization	ACGGGGGACTCTTGACCATGGTAGATCTATGGGGAAGGGGCCGTTCTC
VvMGT9 user reversed		CAGTGAAAAG TTCTTCTCCT TTACTAGTTGAACCCAGCAGCTTCTTCC
